# Supplementary material for: The Dual Role of cGAS-STING Signaling in COVID-19: Implications for Therapy
Source: Cells. 2025 Feb 28;14(5):362. doi: 10.3390/cells14050362 (PMC11899623; doi:10.3390/cells14050362)
Supplement: Supplementary file 1 [file cells-14-00362-s001.zip]

Archive with 1 entries (1 files):
- cells-3409396-supplementary.pdf
